# Supplementary material for: CRK12: A Key Player in Regulating the Phaseolus vulgaris-Rhizobium tropici Symbiotic Interaction
Source: Int J Mol Sci. 2023 Jul 21;24(14):11720. doi: 10.3390/ijms241411720 (PMC10380779; doi:10.3390/ijms241411720)
Supplement: Supplementary file 1 [file ijms-24-11720-s001.zip]

Archive with 2 entries (2 files):
- Supplementary Figure S1.pdf
- Supplementary Table S1 .pdf
